# Supplementary material for: A comparison of spatial heterogeneity with local cluster detection methods for chronic respiratory diseases in Thailand
Source: F1000Res. 2018 Mar 6;6:1819. Originally published 2017 Oct 9. [Version 2] doi: 10.12688/f1000research.12128.2 (PMC5874503; doi:10.12688/f1000research.12128.2)
Supplement: Pearson correlation with CRDs dataset [file f1000research-6-15403-s0000.tgz]

Archive with 1 entries (1 files):
- 3c201f32-50f9-412d-804d-33f19a174698_Table1.xlsx
