# Supplementary material for: A comparison of spatial heterogeneity with local cluster detection methods for chronic respiratory diseases in Thailand
Source: F1000Res. 2018 Mar 6;6:1819. Originally published 2017 Oct 9. [Version 2] doi: 10.12688/f1000research.12128.2 (PMC5874503; doi:10.12688/f1000research.12128.2)
Supplement: Pearson correlation with CRDs dataset [file f1000research-6-15403-s0000.tgz › 3c201f32-50f9-412d-804d-33f19a174698_Table1.xlsx]

## Sheet: NTLs&ID
POLY_ID	ID_0	ISO	NAME_0	ID_1	NAME_1	NL_NAME_1	VARNAME_1	TYPE_1	ENGTYPE_1	cwt	qc	tfp1c	tfp2c	lnTFPemp19	lnTFPwkh19	d	longitude	latitude	NightLight	Industrial Density	CRDs	correlation(NTL and CRDs)	correlation(ID and CRDs)
3	226	THA	Thailand	10	Bangkok Metropolis	????????????????	Bangkok|Krung Thep|Krung Thep Maha Nakhon|Phra Nakhon-Thonburi	Changwat	Province	10	-0.0159133	-0.0138002	-0.0119789	6.78637	4.81294	18.2984	100.624	13.772	4.02722	18.3	14.62	0.338225	0.362967
77	226	THA	Thailand	11	Samut Prakan	??????????????????	Pak Nam|Samudh Prakarn|Samudraprakar|Samut Phrakhan	Changwat	Province	11	0.0418114	-0.0113784	-0.0145212	7.08507	5.11115	18.6067	100.709	13.5956	3.9277	18.61	1.23
33	226	THA	Thailand	12	Nonthaburi	??????????????		Changwat	Province	12	0.006845	-0.0032746	-0.0037246	6.52464	4.54833	16.4384	100.393	13.9241	3.92488	16.44	1.85
34	226	THA	Thailand	13	Pathum Thani	???????????????		Changwat	Province	13	0.0335318	-0.0063533	-0.0088774	6.6968	4.70155	17.4595	100.682	14.0652	3.61358	17.46	2.77
43	226	THA	Thailand	14	Phra Nakhon Si Ayutthaya	??????????????????????	Phranakhon Si Ayutthaya|Ayudhya|Ayutthaya|Phranakhornsri-ayuthaya	Changwat	Province	14	0.0737375	0.0316084	0.0455569	6.71537	4.53733	16.7981	100.528	14.3452	3.21842	16.8	1.54
2	226	THA	Thailand	15	Ang Thong	??????????????		Changwat	Province	15	-0.0464656	-0.0434867	-0.0376847	6.26929	4.26193	13.8682	100.349	14.6229	2.68333	13.87	0.62
21	226	THA	Thailand	16	Lop Buri	??????		Changwat	Province	16	0.0151582	0.0143516	0.0228989	6.35637	4.29873	13.5431	100.899	15.0947	2.15803	13.54	2
59	226	THA	Thailand	17	Sing Buri	????????????????		Changwat	Province	17	0.151905	0.0838951	0.0787163	6.0414	4.1284	14.7644	100.346	14.9134	2.58875	14.76	1.08
6	226	THA	Thailand	18	Chai Nat	?????????????	Chainat	Changwat	Province	18	0.0443873	0.0049635	0.0019836	5.65006	3.67623	11.6532	100.025	15.1327	1.8162	11.65	0.62
56	226	THA	Thailand	19	Saraburi	??????????????	Sara Buri	Changwat	Province	19	0.0373683	0.0527374	0.0501589	6.30075	4.34556	15.377	101.016	14.6275	2.74818	15.38	1.38
11	226	THA	Thailand	20	Chon Buri	?????????????		Changwat	Province	20	0.0272926	0.0266446	0.0343755	6.80159	4.72616	16.5749	101.2	13.1916	3.17528	16.57	1.08
50	226	THA	Thailand	21	Rayong	????????????		Changwat	Province	21	0.0279802	-0.0086055	-0.0106446	6.61346	4.64835	15.5957	101.426	12.8554	2.92073	15.6	1.69
8	226	THA	Thailand	22	Chanthaburi	????????	Chantaburi|Muang Chan	Changwat	Province	22	-0.0117956	-0.0300157	-0.0382226	6.27036	4.31386	11.4183	102.129	12.8778	1.30113	11.42	2.31
67	226	THA	Thailand	23	Trat	???????????		Changwat	Province	23	-0.173618	-0.0810422	-0.0881094	6.54387	4.60909	11.4566	102.521	12.3153	0.95709	11.46	0.31
5	226	THA	Thailand	24	Chachoengsao	?????????????????	Chaxerngsao|Pad Rew|Paed Riu|Petrieu|Shajeun Dhrao	Changwat	Province	24	-0.0174987	-0.0007313	-0.0004988	6.75138	4.71776	15.2086	101.429	13.6075	2.2256	15.21	1.23
46	226	THA	Thailand	25	Prachin Buri	?????????????????		Changwat	Province	25	0.0350126	0.0268192	0.0251949	5.96804	3.98002	14.3635	101.648	14.0521	1.91336	14.36	1.38
24	226	THA	Thailand	26	Nakhon Nayok	??????????????	Nakon Nayok	Changwat	Province	26	-0.017276	-0.0503321	-0.0439618	6.42468	4.40475	12.3793	101.171	14.217	1.88274	12.38	0.31
52	226	THA	Thailand	27	Sa Kaeo	??????????????	Srakaeo	Changwat	Province	27	-0.0942745	-0.126799	-0.133618	7.28848	5.33693	12.0732	102.321	13.7861	1.56083	12.07	1.08
27	226	THA	Thailand	30	Nakhon Ratchasima	?????????????????	Khorat|Nagara Rajasima|Nakaun Rachasima	Changwat	Province	30	0.0975183	0.0167546	0.0114971	6.38251	4.37046	13.1737	102.108	14.9587	1.54985	13.17	2.31
4	226	THA	Thailand	31	Buri Ram	????????????????	Buri Rum	Changwat	Province	31	0.0147529	-0.0351934	-0.045273	6.33484	4.37371	10.9328	102.956	14.8205	1.03804	10.93	2
64	226	THA	Thailand	32	Surin	???????????????		Changwat	Province	32	0.0707731	-0.0174038	-0.0132141	6.19365	4.22701	11.1562	103.656	14.8858	1.00569	11.16	2.15
58	226	THA	Thailand	33	Si Sa Ket	???????????????	Sisaket|Khukhan|Khukhandh|Srisaket	Changwat	Province	33	0.121667	-0.0292684	-0.0413316	6.14573	4.20739	10.5872	104.369	14.8575	0.59106	10.59	1.54
68	226	THA	Thailand	34	Ubon Ratchathani	??????????????????		Changwat	Province	34	-0.0361114	-0.086881	-0.0883385	6.71218	4.73544	11.0054	105.111	15.1839	0.94278	11.01	0.77
73	226	THA	Thailand	35	Yasothon	????????????		Changwat	Province	35	0.0969645	-0.0590983	-0.0429501	6.37536	4.27626	10.8105	104.339	15.8969	1.00424	10.81	0.77
7	226	THA	Thailand	36	Chaiyaphum	?????????????		Changwat	Province	36	-0.0436305	-0.124355	-0.11181	6.99252	4.85116	11.3124	101.818	16.0314	1.39799	11.31	1.54
1	226	THA	Thailand	37	Amnat Charoen	?????????????????		Changwat	Province	37	-0.0580516	-0.0954967	-0.0878818	6.74036	4.77004	10.945	104.74	15.8921	1.00982	10.95	0.31
31	226	THA	Thailand	39	Nong Bua Lam Phu	??????????????????	Nong Bua Lamphu	Changwat	Province	39	0.0467434	-0.0082178	-0.0035653	5.19936	3.22478	9.87129	102.302	17.182	1.51053	9.87	0.62
16	226	THA	Thailand	40	Khon Kaen	??????????????		Changwat	Province	40	0.0099403	0.0090979	0.006259	6.18048	4.16098	13.1515	102.579	16.4084	1.81518	13.15	2
69	226	THA	Thailand	41	Udon Thani	???????????????		Changwat	Province	41	-0.0546401	-0.0319465	-0.0244898	6.78022	4.68971	12.0181	102.866	17.4255	1.43753	12.02	1.08
20	226	THA	Thailand	42	Loei	??????????		Changwat	Province	42	0.0528729	-0.0598969	-0.0607692	5.93661	3.91751	8.87438	101.632	17.4066	1.33735	8.87	0.62
32	226	THA	Thailand	43	Nong Khai	??????????????		Changwat	Province	43	0.0373534	0.0309415	0.0262012	5.28615	3.34111	9.90926	102.824	17.9407	1.00907	9.91	0.77
74	226	THA	Thailand	44	Maha Sarakham	????????????????		Changwat	Province	44	0.219146	-0.0852229	-0.0852097	5.92252	3.89393	11.165	103.166	15.9991	1.14391	11.17	0.92
51	226	THA	Thailand	45	Roi Et	????????		Changwat	Province	45	-0.0366908	-0.130717	-0.136478	7.49251	5.49113	11.9459	103.814	15.9197	1.08986	11.95	1.08
13	226	THA	Thailand	46	Kalasin	????????????????		Changwat	Province	46	0.0463452	-0.0566008	-0.030882	6.40015	4.19489	11.117	103.622	16.628	1.48216	11.12	0.46
53	226	THA	Thailand	47	Sakon Nakhon	?????????????		Changwat	Province	47	0.0739637	-0.0071059	-0.0183276	5.33095	3.41975	8.98398	103.825	17.3896	0.94868	8.98	0.92
26	226	THA	Thailand	48	Nakhon Phanom	?????????????		Changwat	Province	48	-0.019988	-0.0677936	-0.0214803	5.85073	3.53772	9.86783	104.43	17.3902	1.01113	9.87	0.92
23	226	THA	Thailand	49	Mukdahan	???????????????		Changwat	Province	49	0.0192807	-0.0149792	-0.016789	5.48844	3.50229	10.2953	104.516	16.5666	1.3909	10.3	0.77
9	226	THA	Thailand	50	Chiang Mai	????????????????		Changwat	Province	50	-0.0397009	-0.0586742	-0.0504548	6.57083	4.5398	11.7415	98.7255	18.7913	1.64502	11.74	3.38
19	226	THA	Thailand	51	Lamphun	????????????	Hariphunchai|Lampoon	Changwat	Province	51	-0.0609016	-0.0837787	-0.0782073	6.9957	4.91238	14.3506	98.9546	18.1185	1.84973	14.35	0.15
18	226	THA	Thailand	52	Lampang	????????????		Changwat	Province	52	-0.0167202	-0.144993	-0.131	6.29923	4.29991	11.5326	99.5111	18.325	1.53801	11.53	1.69
71	226	THA	Thailand	53	Uttaradit	????????????????		Changwat	Province	53	-0.0840203	-0.0761693	-0.0612671	6.40076	4.35315	11.0861	100.517	17.7507	1.36345	11.09	0.15
44	226	THA	Thailand	54	Phrae	???????????		Changwat	Province	54	-0.146531	-0.12894	-0.0883297	6.59229	4.46604	10.8953	100.066	18.2009	1.51341	10.9	0.62
30	226	THA	Thailand	55	Nan	???????????		Changwat	Province	55	0.0523451	0.051537	0.104526	5.62214	3.54119	9.15745	100.833	18.8519	1.20256	9.16	0.77
38	226	THA	Thailand	56	Phayao	????????????		Changwat	Province	56	-0.0493263	-0.121264	-0.0152294	6.35495	4.18324	10.1665	100.188	19.2334	1.34514	10.17	0.46
10	226	THA	Thailand	57	Chiang Rai	???????????????		Changwat	Province	57	-0.0819799	-0.0905959	-0.0429397	6.42496	4.32847	10.9931	99.8659	19.8468	1.57515	10.99	2.31
22	226	THA	Thailand	58	Mae Hong Son	?????????????????		Changwat	Province	58	0.134915	0.0417438	0.103734	4.46023	2.50165	5.90271	98.0294	18.8097	1.15785	5.9	0.31
28	226	THA	Thailand	60	Nakhon Sawan	????????????????		Changwat	Province	60	-0.070766	-0.107619	-0.0950889	6.54494	4.56022	12.1354	100.153	15.6832	1.55852	12.14	0.92
70	226	THA	Thailand	61	Uthai Thani	????????????????		Changwat	Province	61	0.152597	0.0498133	0.0763947	5.95886	3.71375	10.882	99.4782	15.3496	0.9393	10.88	0.77
14	226	THA	Thailand	62	Kamphaeng Phet	????????????????	Gampheang Phet|Kambhengbhej	Changwat	Province	62	-0.0556023	-0.0594236	-0.0438027	6.11207	4.11392	11.2966	99.5324	16.3318	1.38722	11.3	1.23
65	226	THA	Thailand	63	Tak	??????????		Changwat	Province	63	-0.108058	-0.0669889	-0.0641222	6.20563	4.17386	11.0081	98.7906	16.717	0.89843	11.01	0.77
61	226	THA	Thailand	64	Sukhothai	??????????????	Sawankhalokt|Sukhotai|Sukothai|Svargalok	Changwat	Province	64	-0.0522758	0.0166452	0.0362448	5.93037	3.94859	10.6924	99.7098	17.2599	1.51109	10.69	1.85
42	226	THA	Thailand	65	Phitsanulok	???????????????	Bisnulok|Phisanulauk|Phitsnulok|Pitsanuloke	Changwat	Province	65	0.0361505	0.0416812	0.0533613	5.9108	3.93814	11.3789	100.543	16.9831	1.41462	11.38	0.92
41	226	THA	Thailand	66	Phichit	?????????????		Changwat	Province	66	-0.113678	-0.155778	-0.150961	7.41598	5.42931	12.0238	100.341	16.2599	1.25498	12.02	1.23
39	226	THA	Thailand	67	Phetchabun	???????????????????		Changwat	Province	67	-0.0678191	-0.0590169	-0.0476319	5.97503	4.1491	9.64044	101.145	16.2613	1.36614	9.64	0.77
49	226	THA	Thailand	70	Ratchaburi	??????????????		Changwat	Province	70	0.038373	0.0041137	0.0026326	6.4724	4.46544	14.3704	99.5787	13.5342	2.3973	14.37	1.85
15	226	THA	Thailand	71	Kanchanaburi	???????????????????	Kan Buri|Park Prag	Changwat	Province	71	-0.0942494	-0.0402044	-0.0348374	6.23984	4.1444	11.8285	99.0497	14.5831	1.45443	11.83	1.69
62	226	THA	Thailand	72	Suphan Buri	?????????????????		Changwat	Province	72	-0.144634	-0.130887	-0.126884	6.99972	4.97311	12.8146	99.8925	14.6091	2.30805	12.81	1.54
25	226	THA	Thailand	73	Nakhon Pathom	????????????????		Changwat	Province	73	0.0304526	0.0180447	0.0191502	6.37144	4.37008	15.8936	100.106	13.926	3.31501	15.89	0.62
54	226	THA	Thailand	74	Samut Sakhon	????????????????	Krokkrak Maha Chai|Mahachai|Samudrasagara	Changwat	Province	74	0.0429963	0.0319227	0.0337171	6.30982	4.26968	17.3166	100.213	13.5704	3.57619	17.32	1.08
55	226	THA	Thailand	75	Samut Songkhram	??????????????????	Mae Klong|Samudrasonggram	Changwat	Province	75	0.0803533	0.0711871	0.0815074	5.96649	3.88826	14.2528	99.9535	13.3974	3.14283	14.25	0.15
40	226	THA	Thailand	76	Phetchaburi	???????????????	Phetcha Buri|Bejraburi|Petchburi|Phet Buri|Tetchburit	Changwat	Province	76	0.21199	0.0990494	0.0943	6.20354	4.18485	13.0955	99.6192	12.9479	1.86656	13.1	1.38
47	226	THA	Thailand	77	Prachuap Khiri Khan	??????????????????????	Korh Luxk|Prachuab Girikhand|Prachuapkirikhan|Prachut Khirikhan	Changwat	Province	77	-0.0648148	-0.155968	-0.165096	8.10751	6.10979	14.2996	99.6348	11.9472	1.68857	14.3	0.62
29	226	THA	Thailand	80	Nakhon Si Thammarat	????????????????????	Nakhon Thammarat|Nagara Sridharmaraj|Nakhon Sri Thammarat|Nakhornsrithamrat|Nakornsrithamaraj	Changwat	Province	80	0.162813	0.0319982	0.0340751	6.30051	4.3144	12.5712	99.7865	8.37876	1.33195	12.57	2.92
17	226	THA	Thailand	81	Krabi	?????????????		Changwat	Province	81	0.0596378	0.0648226	0.0757014	5.99876	4.04389	12.3587	99.0202	8.14436	1.28222	12.36	0.46
36	226	THA	Thailand	82	Phangnga	????????????		Changwat	Province	82	0.0037725	-0.0334867	-0.038252	6.61469	4.67297	11.6826	98.4179	8.67336	1.10435	11.68	0.46
45	226	THA	Thailand	83	Phuket	?????????????		Changwat	Province	83	0.0865888	0.0679866	0.0768144	6.67136	4.56834	14.5708	98.3461	7.96587	3.71474	14.57	0.15
63	226	THA	Thailand	84	Surat Thani	???????????????????		Changwat	Province	84	-0.100144	-0.103665	-0.102927	7.76076	5.75239	13.2527	99.0911	9.05201	1.25403	13.25	2.15
48	226	THA	Thailand	85	Ranong	????????????		Changwat	Province	85	0.0424086	0.0756826	0.0750216	5.73644	3.75005	12.0982	98.699	9.97282	0.72722	12.1	0.31
12	226	THA	Thailand	86	Chumphon	????????????		Changwat	Province	86	-0.0417191	-0.0186602	-0.0194007	6.12679	4.16081	11.8471	99.0624	10.3455	1.25908	11.85	0.92
60	226	THA	Thailand	90	Songkhla	????????????		Changwat	Province	90	0.069835	0.0086794	0.0168024	6.71104	4.62683	14.3931	100.542	6.94334	1.94094	14.39	3.08
57	226	THA	Thailand	91	Satun	???????????		Changwat	Province	91	0.110243	0.128176	0.133453	5.66422	3.68421	11.9668	99.9272	6.82588	1.19085	11.97	0.15
66	226	THA	Thailand	92	Trang	???????????	Tab Tiang	Changwat	Province	92	0.0586169	0.0720283	0.0832492	6.29371	4.2052	13.0097	99.6046	7.53339	1.38352	13.01	2
37	226	THA	Thailand	93	Phatthalung	?????????????		Changwat	Province	93	0.14212	0.0980572	0.113665	5.69117	3.6802	11.2441	100.066	7.51259	1.12651	11.24	0.77
35	226	THA	Thailand	94	Pattani	??????????????		Changwat	Province	94	-0.052783	-0.0628406	-0.0567853	6.62058	4.5771	12.9843	101.352	6.73035	2.13257	12.98	0.62
72	226	THA	Thailand	95	Yala	???????????		Changwat	Province	95	-0.0869789	-0.030897	-0.0295774	7.00037	5.04664	12.3964	101.229	6.19103	1.04033	12.4	0.15
75	226	THA	Thailand	96	Narathiwat	???????????????		Changwat	Province	96	-0.0235987	-0.0379536	-0.0443625	7.8727	5.90769	12.6171	101.719	6.17721	1.23484	12.62	0.15
