# Supplementary material for: A comparison of spatial heterogeneity with local cluster detection methods for chronic respiratory diseases in Thailand
Source: F1000Res. 2018 Mar 6;6:1819. Originally published 2017 Oct 9. [Version 2] doi: 10.12688/f1000research.12128.2 (PMC5874503; doi:10.12688/f1000research.12128.2)
Supplement: LISA (Bivariate; Night-Time Light with CRDs) cluster dataset [file f1000research-6-15403-s0003.tgz]

Archive with 1 entries (1 files):
- b985cfb2-2779-48d6-8b9b-46c6673ae8e7_Dataset_4.zip
